# Supplementary material for: Challenges and Opportunities of Universal Health Coverage in Africa: A Scoping Review
Source: Int J Environ Res Public Health. 2025 Jan 10;22(1):86. doi: 10.3390/ijerph22010086 (PMC11764768; doi:10.3390/ijerph22010086)
Supplement: Supplementary file 1 [file ijerph-22-00086-s001.zip]

Archive with 2 entries (2 files):
- ijerph-3275163-Supplementary File S1 update.pdf
- ijerph-3275163-Supplementary Table S1.pdf
